# Supplementary material for: The characteristic expression of circulating MicroRNAs in osteoporosis: a systematic review and meta-analysis
Source: Front Endocrinol (Lausanne). 2024 Dec 16;15:1481649. doi: 10.3389/fendo.2024.1481649 (PMC11682891; doi:10.3389/fendo.2024.1481649)
Supplement: Supplementary file 1 [file DataSheet1.zip]

Archive with 6 entries (5 files):
- supplementary files/
- supplementary files/Supplemental Table 1. Characteristics of included studies.docx
- supplementary files/Supplemental Table 2. The Begg’s and Egger’s Test in STATA of each miRNA..docx
- supplementary files/Supplemental Figure S3. The funnel plots of each miRNA.docx
- supplementary files/Supplemental Figure S1. Subgroup analysis of miR-21-5p.docx
- supplementary files/Supplemental Figure S2. Plots for sensitivity analysis of each miRNA.docx
